# Supplementary material for: In Adult Skeletal Muscles, the Co-Receptors of Canonical Wnt Signaling, Lrp5 and Lrp6, Determine the Distribution and Size of Fiber Types, and Structure and Function of Neuromuscular Junctions
Source: Cells. 2022 Dec 8;11(24):3968. doi: 10.3390/cells11243968 (PMC9777411; doi:10.3390/cells11243968)
Supplement: Supplementary file 1 [file cells-11-03968-s001.zip]

Archive with 1 entries (1 files):
- cells-2023963-supplementary.pdf
